# Supplementary material for: Pore network modeling of water and gas transport characteristics in synthetic porous media
Source: PLoS One. 2026 Jan 30;21(1):e0341834. doi: 10.1371/journal.pone.0341834 (PMC12857924; doi:10.1371/journal.pone.0341834)
Supplement: S1 Data — (XLSX) [file pone.0341834.s001.xlsx]

## Sheet: Fig 2
blob size=1		blob size=2		blob size=4
2	1	2	0.705	2	0
4	0.9063	4	0.7206	4	0
6	0.7685	6	0.6726	6	0
8	0.5879	8	0.6718	8	0
10	0.46	10	0.667	10	0
20	0.2583	20	0.7319	20	0.3504
30	0.237	30	0.5347	30	0.4601
40	0.264	40	0.4867	40	0.3893
50	0.4365	50	0.4708	50	0.3979
60	0.5164	60	0.4641	60	0.4032
70	0.558	70	0.4514	70	0.4131
80	0.5687	80	0.4457	80	0.4237
90	0.4975	90	0.4464	90	0.4315
100	0.4825	100	0.4457	100	0.4364
110	0.4223	110	0.4452	110	0.442
120	0.4639	120	0.4448	120	0.4508
130	0.4892	130	0.4435	130	0.4577
140	0.4651	140	0.4462	140	0.4614
150	0.4513	150	0.4489	150	0.4555
160	0.4486	160	0.4501	160	0.4589
170	0.4476	170	0.4492	170	0.4511
180	0.4568	180	0.4493	180	0.4521
190	0.4567	190	0.4496	190	0.4518
200	0.4478	200	0.4492	200	0.4514
220	0.4491	220	0.4474	220	0.4574
240	0.4502	240	0.448	240	0.4613
260	0.4513	260	0.4499	260	0.4564
280	0.4501	280	0.4524	280	0.4506
300	0.4499	300	0.4526	300	0.4462
320	0.4501	320	0.4516	320	0.4441
340	0.4489	340	0.4503	340	0.443
360	0.4472	360	0.4497	360	0.4426
380	0.456	380	0.4489	380	0.4429
400	0.4549	400	0.4472	400	0.443

## Sheet: Fig 4
coordination number	frequency	pore diameter	frequency	throat length	frequency	throat dimater	frequency	coordination number	frequency	pore diameter	frequency	throat length	frequency	throat dimater	frequency	coordination number	frequency	pore diameter	frequency	throat length	frequency	throat dimater	frequency		pore diameter	frequency	throat length	frequency	throat dimater	frequency	pore diameter	frequency	throat length	frequency	throat dimater	frequency	pore diameter	frequency	throat length	frequency	throat dimater	frequency
porosity=0.45, blob size=1								porosity=0.45, blob size=2								porosity=0.45, blob size=4									porosity=0.45, blob size=1						porosity=0.45, blob size=2						porosity=0.45, blob size=4
1	35.9451	45	1.29241	15	3.99652	15	0.40359	1	26.0073	30	0.98476	5	0.76018	15	1.29303	1	18.3379	25	0.05598	15	13.1708	7.5	0.03236		45	0.72304	15	4.00679	15	0.376	30	0.77773	5	0.83711	15	0.82191	25	1.41795	15	13.3484	7.5	0.49874
2	5.81583	75	1.77706	35	12.424	25	0.80717	2	4.89011	50	0.91625	15	7.53012	25	2.00377	2	3.72605	35	5.27494	25	14.7027	12.5	1.98308		75	2.00453	35	12.4651	25	0.68156	50	1.21273	15	7.49244	25	1.74235	35	1.75386	25	14.2138	12.5	0.50404
3	11.0662	105	3.958	55	14.0747	35	1.07623	3	11.0256	70	1.88388	25	11.5318	35	3.41668	3	7.50809	45	2.09629	35	13.5191	17.5	0.79508		105	3.93359	55	13.95	35	1.20794	70	1.79328	25	11.6893	35	3.52834	45	2.17091	35	13.8379	17.5	0.542
4	13.5703	135	6.21971	75	13.2928	45	2.46637	4	15.0366	90	2.50043	35	11.2593	45	6.4994	4	11.4332	55	2.81164	45	12.342	22.5	1.42837		135	6.28008	75	13.4386	45	2.04847	90	2.50385	35	11.358	45	6.63781	55	2.6841	45	12.5586	22.5	0.73591
5	11.7932	165	8.07754	95	11.642	55	3.2287	5	12.8388	110	3.2968	45	10.5995	55	10.4384	5	13.2993	65	2.68102	55	11.0455	27.5	1.46304		165	8.37198	95	11.9913	55	3.24003	110	3.2839	45	10.5724	55	11.1118	65	3.30717	55	10.7805	27.5	1.44259
6	7.59289	195	9.2084	115	10.947	65	4.30493	6	10.4945	130	4.13598	55	10.2266	65	16.8094	6	12.4036	75	3.22219	65	8.8074	32.5	3.01854		195	9.54937	115	10.1695	65	4.67006	130	4.02624	55	9.65436	65	15.7382	75	4.0485	65	8.8507	32.5	3.27636
7	5.65428	225	11.4701	135	8.6881	75	5.87444	7	6.99634	150	4.45282	65	8.47676	75	17.6143	7	9.6106	85	3.66385	75	6.88532	37.5	6.52938		225	9.69175	135	8.30242	75	6.0727	150	4.59812	65	8.6398	75	18.0429	85	4.90399	75	7.00927	37.5	6.63931
8	3.23102	255	8.8853	155	5.4735	85	6.7713	8	4.90842	170	4.82959	75	7.08548	85	16.1072	8	7.4832	95	5.81612	85	5.52761	42.5	11.3692		255	9.11849	155	6.57507	85	7.1853	170	4.88268	75	7.56555	85	16.3777	95	5.8462	85	5.39055	42.5	10.897
9	2.01939	285	6.62359	175	5.21286	95	10	9	2.52747	190	4.9666	85	7.41538	95	12.014	9	5.37447	105	7.34635	95	4.15377	47.5	13.5996		285	8.20455	175	5.07762	95	7.89799	190	4.82234	85	6.4777	95	11.8862	105	6.81114	95	4.04712	47.5	14.3353
10	1.37318	315	6.46204	195	3.56212	105	7.30942	10	2.05128	210	4.47851	95	4.83362	105	7.51841	10	3.47723	115	8.14257	105	3.09275	52.5	16.3523		315	7.19796	195	3.83916	105	8.24011	210	4.44015	95	5.42467	105	7.16119	115	7.68838	105	2.97861	52.5	15.4468
11	1.05008	345	6.70436	215	2.95395	115	7.57848	11	1.28205	230	3.78489	105	3.87263	115	3.70783	11	2.64369	125	8.54068	115	1.99948	57.5	13.3823		345	6.22338	215	2.85196	115	8.28538	230	3.82716	105	4.44894	115	3.76683	125	8.32635	115	2.15599	57.5	14.0898
12	0.40388	375	6.38126	235	2.34579	125	7.57848	12	0.75092	250	2.88577	115	3.90132	125	1.6013	12	1.77283	135	9.01344	125	1.46414	62.5	11.3785		375	5.33155	235	2.08864	125	8.09054	250	3.10509	115	3.58077	125	1.81344	135	8.56679	125	1.53858	62.5	11.2036
13	0.24233	405	4.6042	255	1.91138	135	8.20628	13	0.42125	270	2.55181	125	2.8973	135	0.60798	13	0.98905	145	7.9684	135	0.99652	67.5	8.01784		405	4.5368	255	1.5136	135	7.68309	270	2.38621	125	2.83576	135	0.82537	145	8.30752	135	1.08444	67.5	7.89739
14	0.08078	435	3.63489	275	1.3901	145	7.57848	14	0.43956	290	1.80682	135	2.0654	145	0.29971	14	0.80866	155	7.32147	145	0.78689	72.5	4.84214		435	3.83762	275	1.0902	145	7.07465	290	1.74807	135	2.21601	145	0.35823	155	7.56198	145	0.75572	72.5	4.97803
15	0.08078	465	3.79645	295	0.52129	155	6.86099	15	0.14652	310	1.23309	145	2.00803	155	0.05138	15	0.51008	165	6.23289	155	0.49665	77.5	3.06938		465	3.22637	295	0.78479	155	6.28283	310	1.22796	145	1.71367	155	0.14327	165	6.4677	155	0.52086	77.5	2.85503
18	0.08078	495	2.66559	315	0.60817	165	4.26009	16	0.09158	330	0.78781	155	1.37694	165	0.01713	16	0.29236	175	4.9577	165	0.28057	82.5	1.5763		495	2.69367	315	0.56856	165	5.35087	330	0.83104	155	1.315	165	0.04451	175	5.22874	165	0.35479	82.5	1.56658
		525	1.77706	335	0.17376	175	3.81166	17	0.01832	350	0.58229	165	1.0327	--	--	17	0.14307	185	4.1055	175	0.2451	87.5	0.76966		525	2.23013	335	0.41807	175	4.35373	350	0.54322	165	1.00386	--	--	185	4.03337	175	0.23835	87.5	0.91267
		555	2.10016	355	0.26064	185	4.61883	18	0.03663	370	0.29971	175	0.78887	--	--	18	0.04976	195	3.27818	185	0.16125	92.5	0.26118		555	1.82709	355	0.315	185	3.38322	370	0.34261	175	0.7642	--	--	195	3.00145	185	0.15726	92.5	0.63508
		585	1.85784	375	0.17376	195	2.287	19	0.01832	390	0.17126	185	0.6311	--	--	19	0.05598	205	2.44464	195	0.0903	97.5	0.08321		585	1.47677	375	0.24545	195	2.51988	390	0.20696	185	0.58146	--	--	205	2.17851	195	0.10108	97.5	0.53652
		615	0.80775	395	0.26064	205	1.61435	20	0.01832	410	0.10276	195	0.51635	--	--	20	0.0311	215	1.90346	205	0.09352	102.5	0.03467		615	1.17235	395	0.19918	205	1.81065	410	0.11728	195	0.44319	--	--	215	1.5581	205	0.06233	102.5	0.50725
		645	0.88853	555	0.08688	215	0.98655			430	0.04282	205	0.34423	--	--	21	0.00622	225	1.26275	215	0.0516	107.5	0.01387		645	0.90783	555	0.11738	215	1.26499	430	0.05897	205	0.33918	--	--	225	1.10844	215	0.03568	107.5	0.49998
		675	0.6462	--	--	225	1.21076			450	0.01713	215	0.3012	--	--	22	0.00622	235	0.74023	225	0.04192	--	--		675	0.67799			225	0.86595	450	0.02148	215	0.26128	--	--	235	0.79127	225	0.0174
		705	0.08078			235	0.80717			470	0.04282	225	0.18646	--	--	23	0.02488	245	0.46031	235	0.02257	--	--		705	0.4783			235	0.58481	--	--	225	0.20313	--	--	245	0.57169	235	0.00488
		735	0.08078			245	0.17937					235	0.12909	--	--	24	0.00622	255	0.28614	245	0.00322	--	--		735	0.30479			245	0.3919			235	0.15983	--	--	255	0.42157
--	--	--	--	--	--	255	0.13453					245	0.08606	--	--	25	0.00622	265	0.2115	255	0.00645	--	--						255	0.26193			245	0.12765	--	--	265	0.31982
--	--	--	--	--	--	265	0.04484					255	0.01434	--	--			275	0.09953	265	0.00967	--	--						265	0.17542			255	0.10376	--	--	275	0.25124
--	--	--	--	--	--	--	--					265	0.05737	--	--			285	0.03732	275	0.00322	--	--										265	0.08605	--	--	285	0.20519
--	--	--	--	--	--	--	--					285	0.05737	--	--			295	0.01244			--	--										285	0.06321	--	--	295	0.17436
--	--	--	--	--	--	--	--					335	0.01434	--	--			305	0.00622			--	--										335	0.04168	--	--	305	0.15374
--	--	--	--	--	--	--	--											315	0.00622			--	--														315	0.13998

## Sheet: Fig 5
blob size=1		blob size=2		blob size=4		blob size=1		blob size=2		blob size=4
porosity	Intrinsic permeability	porosity	Intrinsic permeability	porosity	Intrinsic permeability	throat radius	Intrinsic permeability	throat radius	Intrinsic permeability	throat radius	Intrinsic permeability
0.344	2.64485	0.3408	1.73679	0.3509	1.14057	56.6719	2.64485	34.6415	1.73679	24.4128	1.14057
0.3493	2.66292	0.3412	1.72034	0.3518	1.43439	55.7897	2.66292	34.7638	1.72034	24.4609	1.43439
0.3511	2.62057	0.3433	1.77212	0.3514	1.31375	55.9613	2.62057	34.6241	1.77212	24.3768	1.31375
0.4458	4.30789	0.4412	2.59053	0.4462	1.81043	61.1602	4.90789	37.7013	2.59053	26.4481	1.81043
0.4423	4.24011	0.4438	2.64437	0.448	1.81039	60.9331	4.94011	37.8864	2.64437	26.5597	1.81039
0.4496	4.32304	0.4459	2.62902	0.4463	1.80381	60.8582	4.92304	37.9925	2.62902	26.4838	1.80381
0.5482	5.32438	0.5418	3.86368	0.5408	2.80486	66.5669	5.32438	40.7239	3.86368	28.5451	2.80486
0.5558	5.55984	0.5453	4.29317	0.5426	2.82551	66.4459	5.55984	41.2039	4.29317	28.662	2.82551
0.5521	5.11519	0.5467	3.92805	0.5417	2.68134	65.3222	5.11519	41.0654	3.92805	28.6288	2.68134

## Sheet: Fig 6
τφr2	Intrinsic permeability	τφr2	Intrinsic permeability
3532.68	2.63	21617.6	2.63
6086.25	4.29	35376.5	4.29
10205	5.46	57283.5	5.46
1471.26	1.73	9123.88	1.73
2746.86	2.62	16460.7	2.62
4623.14	3.99	27206.1	3.99
925.843	1.3	5754.81	1.3
1696.83	1.81	10196.9	1.81
2784.54	2.75	16212.8	2.75

## Sheet: Fig 7
water content	pressure head	water content	pressure head	water content	pressure head	water content	pressure head	water content	pressure head	water content	pressure head
porosity=0.45, blob size=1		porosity=0.45, blob size=2		porosity=0.45, blob size=4		porosity=0.35, blob size=2		porosity=0.45, blob size=2		porosity=0.55, blob size=2
0.42498	0.58497	0.44003	0.8826	0.44523	1.34353	0.33998	0.99839	0.44003	0.8826	0.5401	0.79682
0.32099	0.67251	0.42304	0.99587	0.43375	1.51224	0.32173	1.12023	0.42304	0.99587	0.52563	0.90327
0.23054	0.77314	0.38247	1.12369	0.38378	1.70215	0.28354	1.25694	0.38247	1.12369	0.46283	1.02395
0.16511	0.88883	0.29905	1.2679	0.30173	1.9159	0.21874	1.41034	0.29905	1.2679	0.36596	1.16075
0.10228	1.02183	0.2121	1.43063	0.21594	2.1565	0.16067	1.58245	0.2121	1.43063	0.26638	1.31582
0.06244	1.17474	0.14247	1.61424	0.13881	2.42731	0.10554	1.77557	0.14247	1.61424	0.18054	1.49162
0.04034	1.35052	0.08762	1.82142	0.07939	2.73213	0.06519	1.99226	0.08762	1.82142	0.10951	1.6909
0.02164	1.55261	0.05057	2.05519	0.04061	3.07523	0.03895	2.2354	0.05057	2.05519	0.06155	1.9168
0.01055	1.78494	0.02737	2.31896	0.01935	3.46141	0.02156	2.5082	0.02737	2.31896	0.0328	2.17289
0.00511	2.05203	0.01486	2.61659	0.00887	3.89609	0.0113	2.8143	0.01486	2.61659	0.01742	2.46318
0.0024	2.35909	0.00787	2.95241	0.0046	4.38536	0.00631	3.15776	0.00787	2.95241	0.00846	2.79226
0.00114	2.7121	0.0041	3.33133	0.00251	4.93606	0.00327	3.54313	0.0041	3.33133	0.00481	3.16531
0.000510441	3.11793	0.00227	3.75889	0.00148	5.55593	0.00175	3.97553	0.00227	3.75889	0.00242	3.5882
0.000202839	3.58449	0.00112	4.24132	0.00114	6.25364	0.000854045	4.4607	0.00112	4.24132	0.00128	4.06758
9.62928e-05	4.12086	0.000627828	4.78567	0.000585861	7.03896	0.000488366	5.00508	0.000627828	4.78567	0.000640949	4.61101
4.99296e-05	4.7375	0.000328694	5.39988	0.000580952	7.9229	0.000273322	5.61589	0.000328694	5.39988	0.00034025	5.22704
2.71938e-05	5.4464	0.00018398	6.09293	0.000329296	8.91785	0.000207206	6.30125	0.00018398	6.09293	0.000152788	5.92537
1.73862e-05	6.26139	0.000115594	6.87492	3.1234e-06	11.2983	9.09936e-05	7.07025	0.000115594	6.87492	0.000118112	6.717
5.7954e-06	7.19833	8.47104e-05	7.75727	1.3386e-06	12.7171	9.0312e-05	7.9331	8.47104e-05	7.75727	7.96446e-05	7.6144
4.0122e-06	8.27546	5.2944e-05	8.75287	0	16.1116	5.4528e-05	8.90125	5.2944e-05	8.75287	4.3344e-05	8.63168
0	10.9374	0	11.1438			0	11.2064	0	11.1438	0	11.0921

## Sheet: Fig 8
throat diameter (m)	parameter α (m-1)
0.000113344	12.9642
0.000111579	11.63
0.000111923	11.4
6.9283e-05	6.41372
6.95276e-05	6.2855
6.92481e-05	6.4545
4.88255e-05	5.1353
4.89218e-05	4.7728
4.87537e-05	5.3329
0.00012232	15.91
0.000121866	12.9164
0.000121716
7.54025e-05	8.17
7.57728e-05	8.0607
7.5985e-05	8.3356
5.28963e-05	4.82
5.31193e-05	5.3677
5.29676e-05	5.5345
0.000133134	15.5
0.000132892	14.9606
0.000130644	15.2347
8.14477e-05	8.03
8.24077e-05	7.8588
8.21309e-05	7.7595
5.70901e-05	5.17
5.73239e-05	5.1808
5.72577e-05	5.1298

## Sheet: Fig 9
Water Saturation_X	Rel_permeability_Air_X	Rel_permeability_Water_X	Water Saturation_X	Rel_permeability_Air_X	Rel_permeability_Water_X	Water Saturation_X	Rel_permeability_Air_X	Rel_permeability_Water_X
porosity=0.35, blob size=1			porosity=0.35, blob size=2			porosity=0.35, blob size=4
0.58665	6.11612e-06	0.48784	0.60531	1.14816e-05	0.60744	0.6199	9.4809e-06	0.70811
0.35098	7.73101e-06	0.1596	0.41565	1.66286e-05	0.31282	0.44469	1.16246e-05	0.46086
0.26219	0.02228	0.04143	0.30186	0.00802	0.13669	0.33471	1.24754e-05	0.27737
0.18885	0.04756	2.35139e-05	0.219	0.06964	0.04223	0.25141	0.00244	0.14172
0.12896	0.07785	1.06265e-05	0.15881	0.17878	0.00638	0.18605	0.00359	0.05467
0.0873	0.10753	5.73397e-06	0.10881	0.26175	7.41978e-06	0.13195	0.04049	0.00624
0.05217	0.3798	3.42055e-06	0.07041	0.38172	2.87392e-06	0.08684	0.08287	6.85986e-06
0.02681	0.52952	2.19204e-06	0.03703	0.5177	1.85107e-06	0.04875	0.15833	2.22442e-06
0.00771	0.87431	1.74467e-06	0.01052	0.77001	1.24492e-06	0.01651	0.30322	1.36221e-06
8.72728e-06	1	1e-06	8.92181e-06	0.99998	1.00002e-06	5.06934e-07	0.99995	1e-06
Water Saturation_X	Rel_permeability_Air_X	Rel_permeability_Water_X	Water Saturation_X	Rel_permeability_Air_X	Rel_permeability_Water_X	Water Saturation_X	Rel_permeability_Air_X	Rel_permeability_Water_X
porosity=0.45, blob size=1			porosity=0.45, blob size=2			porosity=0.45, blob size=4
0.51364	1.18054e-05	0.61995	0.55526	7.56044e-06	0.58668	0.5836	9.39824e-06	0.70843
0.35621	1.73191e-05	0.34617	0.39289	1.07818e-05	0.34867	0.426	1.14411e-05	0.49529
0.25965	1.76509e-05	0.18549	0.2934	0.0045	0.20339	0.32467	1.16851e-05	0.33138
0.18404	0.00678	0.06334	0.21693	0.05049	0.08442	0.24457	1.29098e-05	0.19365
0.13038	0.05561	8.74554e-05	0.15875	0.09509	0.02934	0.1814	0.000959032	0.09361
0.09057	0.19228	1.147e-05	0.1097	0.13515	0.0024	0.1279	0.03405	0.02668
0.05456	0.36303	4.09203e-06	0.07126	0.28534	4.55882e-06	0.08462	0.06419	0.000916721
0.02844	0.48152	1.76903e-06	0.03863	0.37122	1.99441e-06	0.04751	0.18324	3.18836e-06
0.00902	0.58718	1.24404e-06	0.01236	0.50609	1.26605e-06	0.01717	0.34372	1.4788e-06
			9.11955e-06	0.99685	1.01986e-06	1.74754e-06	1	1.00003e-06
Water Saturation_X	Rel_permeability_Air_X	Rel_permeability_Water_X	Water Saturation_X	Rel_permeability_Air_X	Rel_permeability_Water_X	Water Saturation_X	Rel_permeability_Air_X	Rel_permeability_Water_X
porosity=0.55, blob size=1			porosity=0.55, blob size=2			porosity=0.55, blob size=4
0.50647	4.18593e-06	0.65382	0.54358	6.69671e-06	0.67989	0.57467	9.25436e-06	0.73528
0.35419	5.02359e-06	0.4159	0.39063	9.00498e-06	0.47446	0.42643	1.02302e-05	0.53842
0.25321	5.558e-06	0.22544	0.29421	0.00127	0.28532	0.32276	1.11133e-05	0.36913
0.18231	6.3113e-06	0.12014	0.21809	0.08402	0.14712	0.24401	1.13954e-05	0.23446
0.12826	0.00602	0.01123	0.15865	0.16889	0.05582	0.18008	0.0032	0.12691
0.08941	0.11557	0.0015	0.11287	0.20715	0.01457	0.12694	0.00809	0.04946
0.05714	0.19299	6.39267e-06	0.07319	0.28006	2.64729e-05	0.08335	0.06574	0.00709
0.02888	0.45798	2.54385e-06	0.0395	0.41578	2.86504e-06	0.04738	0.11474	7.33938e-06
0.00906	0.63837	1.44345e-06	0.0143	0.55833	1.49257e-06	0.01784	0.30375	1.64896e-06
6.55751e-06	0.96943	1.07172e-06	2.33767e-06	0.99999	1.00001e-06	1.53558e-06	0.99999	1.00002e-06

## Sheet: Fig 10
Water Saturation_X	Rel_permeability_Air_X	Rel_permeability_Water_X	Water Saturation_X	Rel_permeability_Air_X	Rel_permeability_Water_X	Water Saturation_X	Rel_permeability_Air_X	Rel_permeability_Water_X
blob size=1, porosity=0.35			blob size=1, porosity=0.45			blob size=1, porosity=0.55
0.58665	6.11612e-06	0.48784	0.51364	1.18054e-05	0.61995	0.50647	4.18593e-06	0.65382
0.35098	7.73101e-06	0.1596	0.35621	1.73191e-05	0.34617	0.35419	5.02359e-06	0.4159
0.26219	0.02228	0.04143	0.25965	1.76509e-05	0.18549	0.25321	5.558e-06	0.22544
0.18885	0.04756	2.35139e-05	0.18404	0.00678	0.06334	0.18231	6.3113e-06	0.12014
0.12896	0.07785	1.06265e-05	0.13038	0.05561	8.74554e-05	0.12826	0.00602	0.01123
0.0873	0.10753	5.73397e-06	0.09057	0.19228	1.147e-05	0.08941	0.11557	0.0015
0.05217	0.3798	3.42055e-06	0.05456	0.36303	4.09203e-06	0.05714	0.19299	6.39267e-06
0.02681	0.52952	2.19204e-06	0.02844	0.48152	1.76903e-06	0.02888	0.45798	2.54385e-06
0.00771	0.87431	1.74467e-06	0.00902	0.58718	1.24404e-06	0.00906	0.63837	1.44345e-06
8.72728e-06	1	1e-06				6.55751e-06	0.96943	1.07172e-06
Water Saturation_X	Rel_permeability_Air_X	Rel_permeability_Water_X	Water Saturation_X	Rel_permeability_Air_X	Rel_permeability_Water_X	Water Saturation_X	Rel_permeability_Air_X	Rel_permeability_Water_X
blob size=2, porosity=0.35			blob size=2, porosity=0.45			blob size=2, porosity=0.55
0.60531	1.14816e-05	0.60744	0.55526	7.56044e-06	0.58668	0.54358	6.69671e-06	0.67989
0.41565	1.66286e-05	0.31282	0.39289	1.07818e-05	0.34867	0.39063	9.00498e-06	0.47446
0.30186	0.00802	0.13669	0.2934	0.0045	0.20339	0.29421	0.00127	0.28532
0.219	0.06964	0.04223	0.21693	0.05049	0.08442	0.21809	0.08402	0.14712
0.15881	0.17878	0.00638	0.15875	0.09509	0.02934	0.15865	0.16889	0.05582
0.10881	0.26175	7.41978e-06	0.1097	0.13515	0.0024	0.11287	0.20715	0.01457
0.07041	0.38172	2.87392e-06	0.07126	0.28534	4.55882e-06	0.07319	0.28006	2.64729e-05
0.03703	0.5177	1.85107e-06	0.03863	0.37122	1.99441e-06	0.0395	0.41578	2.86504e-06
0.01052	0.77001	1.24492e-06	0.01236	0.50609	1.26605e-06	0.0143	0.55833	1.49257e-06
8.92181e-06	0.99998	1.00002e-06	9.11955e-06	0.99685	1.01986e-06	2.33767e-06	0.99999	1.00001e-06
Water Saturation_X	Rel_permeability_Air_X	Rel_permeability_Water_X	Water Saturation_X	Rel_permeability_Air_X	Rel_permeability_Water_X	Water Saturation_X	Rel_permeability_Air_X	Rel_permeability_Water_X
blob size=4, porosity=0.35			blob size=4, porosity=0.45			blob size=4, porosity=0.55
0.6199	9.4809e-06	0.70811	0.5836	9.39824e-06	0.70843	0.57467	9.25436e-06	0.73528
0.44469	1.16246e-05	0.46086	0.426	1.14411e-05	0.49529	0.42643	1.02302e-05	0.53842
0.33471	1.24754e-05	0.27737	0.32467	1.16851e-05	0.33138	0.32276	1.11133e-05	0.36913
0.25141	0.00244	0.14172	0.24457	1.29098e-05	0.19365	0.24401	1.13954e-05	0.23446
0.18605	0.00359	0.05467	0.1814	0.000959032	0.09361	0.18008	0.0032	0.12691
0.13195	0.04049	0.00624	0.1279	0.03405	0.02668	0.12694	0.00809	0.04946
0.08684	0.08287	6.85986e-06	0.08462	0.06419	0.000916721	0.08335	0.06574	0.00709
0.04875	0.15833	2.22442e-06	0.04751	0.18324	3.18836e-06	0.04738	0.11474	7.33938e-06
0.01651	0.30322	1.36221e-06	0.01717	0.34372	1.4788e-06	0.01784	0.30375	1.64896e-06
5.06934e-07	0.99995	1e-06	1.74754e-06	1	1.00003e-06	1.53558e-06	0.99999	1.00002e-06

## Sheet: Fig 11
Relative gas diffusivity	Intrinsic permeability
0.0157	2.63
0.0237	4.29
0.0311	5.46
0.0094	1.73
0.0152	2.62
0.0211	3.99
0.0065	1.3
0.0103	1.81
0.0139	2.75
0.0157	2.79
0.0237	4.21
0.0312	5.56
0.0093	1.66
0.0154	2.74
0.0214	3.82
0.0067	1.2
0.0108	1.92
0.0148	2.64
0.0155	2.77
0.0237	4.21
0.0314	5.59
0.0093	1.66
0.0153	2.73
0.0216	3.85
0.0069	1.22
0.0106	1.88
0.0152	2.7

## Sheet: ANOVA
	X direction	Y direction	Z direction
Sample 1	3.77	3.66	3.61
Sample 2	3.65	3.64	3.66
Sample 3	3.68	3.68	3.67
Sample 4	3.2	3.13	3.15
Sample 5	3.31	3.32	3.31
Sample 6	3.19	3.18	3.18
Sample 7	2.77	2.72	2.69
Sample 8	2.71	2.72	2.69
Sample 9	2.83	2.82	2.8
Sample 10	3.01	2.98	2.97
Sample 11	3.07	3.04	3.05
Sample 12	2.98	2.99	3.02
Sample 13	2.6	2.59	2.59
Sample 14	2.65	2.64	2.64
Sample 15	2.7	2.68	2.71
Sample 16	2.24	2.24	2.25
Sample 17	2.28	2.29	2.28
Sample 18	2.3	2.31	2.29
Sample 19	2.45	2.46	2.44
Sample 20	2.52	2.53	2.51
Sample 21	2.41	2.42	2.39
Sample 22	2.1	2.1	2.11
Sample 23	2.15	2.15	2.16
Sample 24	2.08	2.11	2.09
Sample 25	1.8	1.81	1.81
Sample 26	1.85	1.84	1.85
Sample 27	1.77	1.78	1.78
